# Supplementary material for: Standardization of case definition and development of early-warning model for acute respiratory infection syndromes based on Yinzhou Regional Health Information Platform
Source: Front Public Health. 2025 May 14;13:1593102. doi: 10.3389/fpubh.2025.1593102 (PMC12116594; doi:10.3389/fpubh.2025.1593102)
Supplement: SUPPLEMENTARY FIGURE S1 — Exploration of model parameters. (A) HLM. (B) MPM. (C) CUSUM. (D) EWMA. [file Data_Sheet_1.ZIP › Table S1 Diagnostic codes for all respiratory symptom-related diseases.xlsx]

## Sheet: Sheet1
Chinese（中文）	English（英语）
B08.4 肠病毒性水疱性口炎伴有疹病	B08.4Enteroviral vesicular stomatitis with exanthem
B08.5 肠病毒性水疱性咽炎	B08.5Enteroviral vesicular pharyngitis
B34.0 未特指部位的腺病毒感染	B34.0Adenovirus infection, unspecified site
B34.1 未特指部位的肠病毒感染	B34.1Enterovirus infection, unspecified site
B34.2 未特指部位的冠状病毒感染	B34.2Coronavirus infection, unspecified site
B34.8 其他未特指部位的病毒性感染	B34.8Other viral infections of unspecified site
B96.0 肺炎支原体作为疾病分类于其他章的原因	B96.0Mycoplasma pneumoniae [M. pneumoniae] as the cause of diseases classified to other chapters
B97.0 腺病毒作为疾病分类于其他章的原因	B97.0Adenovirus as the cause of diseases classified to other chapters
B97.2 冠状病毒作为疾病分类于其他章的原因	B97.2Coronavirus as the cause of diseases classified to other chapters
B97.4 呼吸道合胞体病毒作为疾病分类于其他章的原因	B97.4Respiratory syncytial virus as the cause of diseases classified to other chapters
J00-J06 急性上呼吸道感染	J00-J06 Acute upper respiratory infections
J09-J18 流行性感冒和肺炎	J09-J18 Influenza and pneumonia
J20-J22 其他急性下呼吸道感染	J20-J22 Other acute lower respiratory infections
U07.1 2019冠状病毒病	U07.1COVID-19, virus identified
Z03.800x001 新型冠状病毒肺炎疑似病例	Z03.800x001Suspected novel coronavirus pneumonia
