# Supplementary material for: Standardization of case definition and development of early-warning model for acute respiratory infection syndromes based on Yinzhou Regional Health Information Platform
Source: Front Public Health. 2025 May 14;13:1593102. doi: 10.3389/fpubh.2025.1593102 (PMC12116594; doi:10.3389/fpubh.2025.1593102)
Supplement: SUPPLEMENTARY FIGURE S1 — Exploration of model parameters. (A) HLM. (B) MPM. (C) CUSUM. (D) EWMA. [file Data_Sheet_1.ZIP › Table S2 Natural Language Recognition Standards for ARI Syndrome.xlsx]

## Sheet: Sheet1
Chinese（中文）
急性期发热症状	发热	高热	寒颤	发冷	颤抖
咳嗽症状	咳嗽	干咳	咳痰
咽部症状	咽痒	咽干	咽痛
鼻部症状	鼻塞	鼻涕	喷嚏
肺部听诊	湿啰音	干啰音	痰鸣音	哮鸣音	鸡鸣音	呼吸音异常	肺部听诊异常	呼吸粗
乏力症状	乏力	疲劳	无力
头部症状	头痛	头晕
消化道症状	腹痛	腹泻	呕吐	恶心	食欲减退
运动器官症状	肌肉痛	关节痛	肌肉酸	关节酸
心肺症状	胸闷	气短	呼吸困难	喘息	胸痛	心悸
耳鼻喉症状	耳痛	耳鸣	失去味觉	失去嗅觉	味觉减退	嗅觉减退
精神症状	失眠	嗜睡	精神欠佳
皮疹症状	皮疹
English（英语）
Acute phase fever symptoms	fever	high fever	chills	cold	shiver
Cough symptoms	Cough	Dry cough	Sputum
Pharynx symptoms	Itchy throat	dry throat	sore throat
Nose symptoms	Nasal congestion	runny nose	sneezing
Lung auscultation	Wet rales	dry rales	sputum sounds	wheezing	cockcrow sounds	abnormal breath sounds	abnormal lung auscultation	rough breathing
Fatigue symptoms	Fatigue	tiredness	weakness
Head symptoms	Headache	dizziness
Digestive symptoms	Abdominal pain	diarrhea	vomiting	nausea	loss of appetite
Motor symptoms	Muscle pain	joint pain	muscle soreness	joint soreness
Cardiopulmonary symptoms	Chest tightness	shortness of breath	dyspnea	wheezing	chest pain	palpitation
ENT symptoms	Earache	tinnitus	loss of taste	loss of smell	hypogeusia	hyposmia
Psychiatric symptoms	Insomnia	drowsiness	lack of energy
Rash symptoms	Rash
