# Supplementary material for: Standardization of case definition and development of early-warning model for acute respiratory infection syndromes based on Yinzhou Regional Health Information Platform
Source: Front Public Health. 2025 May 14;13:1593102. doi: 10.3389/fpubh.2025.1593102 (PMC12116594; doi:10.3389/fpubh.2025.1593102)
Supplement: SUPPLEMENTARY FIGURE S1 — Exploration of model parameters. (A) HLM. (B) MPM. (C) CUSUM. (D) EWMA. [file Data_Sheet_1.ZIP › Table S3 Exploration of Model Parameters.xlsx]

## Sheet: HLM
K	Youden's index	F1 score	Agreement rate	Composite score
0.1	0.516344	0.401667	0.672146	1.64897
0.2	0.526578	0.418395	0.705479	1.86004
0.3	0.530053	0.434018	0.735616	2.04125
0.4	0.541263	0.454545	0.764384	2.2405
0.5	0.563866	0.484501	0.794977	2.48902
0.6	0.558948	0.499382	0.815068	2.6058
0.7	0.555597	0.518817	0.83653	2.74142
0.8	0.532041	0.528024	0.853881	2.79906
0.9	0.487756	0.522876	0.866667	2.76699
1	0.398982	0.484848	0.875799	2.56709
1.1	0.309618	0.425163	0.878995	2.29293
1.2	0.247149	0.374384	0.884018	2.09557
1.3	0.178377	0.296496	0.880822	1.79129
1.4	0.117862	0.215116	0.876712	1.49064
1.5	0.0920108	0.175758	0.875799	1.35661
1.6	0.0692608	0.138365	0.874886	1.2324
1.7	0.0563355	0.115756	0.874429	1.15927
1.8	0.0346304	0.0740741	0.874429	1.03236
1.9	0.027384	0.0610169	0.873516	0.987464
2	0.0217051	0.0482759	0.873973	0.952586

## Sheet: MPM
Screening	Youden's index	F1 score	Agreement rate	Composite_Score
P5	0.0574713	0.234295	0.176256	0
P10	0.106583	0.244032	0.219178	0.156766
P15	0.155729	0.25463	0.26484	0.319251
P20	0.209543	0.26738	0.311872	0.49584
P25	0.262312	0.281186	0.357991	0.672016
P30	0.312991	0.295858	0.402283	0.844482
P35	0.361581	0.311438	0.444749	1.01334
P40	0.41226	0.329539	0.489041	1.19373
P45	0.467641	0.351887	0.537443	1.3968
P50	0.524976	0.380223	0.59305	1.62644
P55	0.573804	0.407186	0.638356	1.8258
P60	0.621553	0.444444	0.696347	2.0643
P65	0.665156	0.489603	0.753425	2.31337
P70	0.693187	0.538378	0.805023	2.53915
P75	0.697912	0.590621	0.852511	2.73104
P80	0.661079	0.620384	0.882648	2.78278
P85	0.628913	0.666667	0.914155	2.88185
P90	0.48896	0.620843	0.921918	2.56775
P95	0.267559	0.417827	0.904566	1.72924

## Sheet: CUSUM
K	H	Youden's index	F1 score	Agreement rate	Composite_Score
0	0	0.00157233	0.224664	0.127747	0
0	1	0.0125786	0.226601	0.137363	0.0345711
0	2	0.0157233	0.22716	0.14011	0.0444643
0	3	0.024109	0.228666	0.147436	0.0708812
0	4	0.0304439	0.229741	0.155678	0.0941491
0	5	0.0414502	0.231774	0.165293	0.128968
0	6	0.0456431	0.232558	0.168956	0.142256
0	7	0.0519324	0.233744	0.174451	0.162215
0	8	0.0514538	0.233589	0.17674	0.164002
0	9	0.0510209	0.233376	0.181777	0.169235
0	10	0.0391942	0.230769	0.184982	0.148097
0.1	0	0.00157233	0.224664	0.127747	0
0.1	1	0.110587	0.245442	0.222985	0.346515
0.1	2	0.136792	0.251023	0.245879	0.431317
0.1	3	0.164661	0.257277	0.275641	0.529265
0.1	4	0.201873	0.266149	0.30815	0.652116
0.1	5	0.217688	0.270243	0.327381	0.712104
0.1	6	0.248747	0.278756	0.362637	0.827906
0.1	7	0.275043	0.286481	0.391026	0.925402
0.1	8	0.291382	0.29169	0.410714	0.989661
0.1	9	0.315058	0.299544	0.436813	1.08045
0.1	10	0.304029	0.298225	0.45696	1.08559
0.2	0	0.00157233	0.224664	0.127747	0
0.2	1	0.261006	0.281346	0.354396	0.843217
0.2	2	0.314078	0.297224	0.408883	1.03713
0.2	3	0.361476	0.314001	0.463828	1.22504
0.2	4	0.39887	0.329177	0.507326	1.37846
0.2	5	0.437312	0.346898	0.55174	1.54124
0.2	6	0.471128	0.366258	0.597527	1.70273
0.2	7	0.498131	0.385093	0.637363	1.84455
0.2	8	0.510687	0.402719	0.678114	1.96178
0.2	9	0.490976	0.40625	0.704212	1.9734
0.2	10	0.479377	0.409311	0.721154	1.98479
0.3	0	0.00157233	0.224664	0.127747	0
0.3	1	0.358422	0.313494	0.466575	1.22247
0.3	2	0.410013	0.33483	0.525183	1.43336
0.3	3	0.431911	0.348548	0.568681	1.55873
0.3	4	0.472108	0.37366	0.625458	1.7591
0.3	5	0.515313	0.403716	0.67674	1.96984
0.3	6	0.548605	0.434296	0.72207	2.15874
0.3	7	0.556832	0.452716	0.750916	2.25595
0.3	8	0.522491	0.44973	0.766941	2.21496
0.3	9	0.511986	0.459207	0.787546	2.24925
0.3	10	0.469305	0.449184	0.798993	2.17123
0.4	0	0.00157233	0.224664	0.127747	0
0.4	1	0.373393	0.325033	0.528388	1.35486
0.4	2	0.434942	0.355004	0.595696	1.61471
0.4	3	0.493392	0.391736	0.663004	1.88706
0.4	4	0.555897	0.438613	0.725733	2.18596
0.4	5	0.582467	0.474292	0.770604	2.37683
0.4	6	0.59598	0.507009	0.806777	2.52845
0.4	7	0.570504	0.51671	0.827839	2.54041
0.4	8	0.550132	0.526611	0.845238	2.55619
0.4	9	0.530808	0.540123	0.863553	2.58408
0.4	10	0.49485	0.538983	0.875458	2.54001
0.5	0	0.00157233	0.224664	0.127747	0
0.5	1	0.448523	0.361214	0.604853	1.66371
0.5	2	0.532039	0.413793	0.688645	2.03722
0.5	3	0.587344	0.464747	0.753205	2.33765
0.5	4	0.624875	0.515909	0.804945	2.59428
0.5	5	0.624897	0.547771	0.837454	2.71784
0.5	6	0.598943	0.565714	0.860806	2.75316
0.5	7	0.57848	0.57362	0.872711	2.75664
0.5	8	0.550816	0.582492	0.886447	2.75364
0.5	9	0.487832	0.554745	0.888278	2.58592
0.5	10	0.450734	0.543307	0.893773	2.5054
0.6	0	0.00157233	0.224664	0.127747	0
0.6	1	0.507406	0.39768	0.667125	1.9296
0.6	2	0.551454	0.44358	0.738095	2.2076
0.6	3	0.611476	0.512702	0.806777	2.56738
0.6	4	0.639048	0.567282	0.849817	2.80601
0.6	5	0.602703	0.579025	0.869505	2.80441
0.6	6	0.575084	0.592471	0.885989	2.81676
0.6	7	0.55772	0.60531	0.897894	2.83776
0.6	8	0.503509	0.581749	0.899267	2.69397
0.6	9	0.447247	0.554865	0.901557	2.5396
0.6	10	0.402812	0.525164	0.900641	2.39243
0.7	0	0.00157233	0.224664	0.127747	0
0.7	1	0.523539	0.4181	0.705586	2.05668
0.7	2	0.590944	0.486428	0.783425	2.43774
0.7	3	0.616079	0.541985	0.835165	2.68621
0.7	4	0.608377	0.580645	0.869048	2.81688
0.7	5	0.595297	0.607843	0.89011	2.89323
0.7	6	0.561913	0.614004	0.901557	2.87137
0.7	7	0.507702	0.590734	0.90293	2.72832
0.7	8	0.443146	0.555789	0.903388	2.53788
0.7	9	0.371776	0.498876	0.897894	2.2727
0.7	10	0.347029	0.484561	0.900641	2.20064
0.8	0	0.00157233	0.224664	0.127747	0
0.8	1	0.544253	0.442043	0.739927	2.19471
0.8	2	0.588871	0.510843	0.814103	2.53654
0.8	3	0.595274	0.560113	0.857601	2.72891
0.8	4	0.577614	0.588424	0.882784	2.80622
0.8	5	0.55772	0.60531	0.897894	2.83776
0.8	6	0.503076	0.590998	0.904304	2.7235
0.8	7	0.452443	0.561331	0.903388	2.5667
0.8	8	0.389413	0.519187	0.902473	2.35841
0.8	9	0.344454	0.483254	0.901099	2.19383
0.8	10	0.305692	0.448363	0.899725	2.04165
0.9	0	0.00157233	0.224664	0.127747	0
0.9	1	0.516771	0.446121	0.764652	2.19378
0.9	2	0.561822	0.519205	0.833791	2.54083
0.9	3	0.565559	0.567442	0.872253	2.71991
0.9	4	0.550383	0.590674	0.891484	2.78044
0.9	5	0.5036	0.592157	0.904762	2.72789
0.9	6	0.458687	0.570231	0.906136	2.60288
0.9	7	0.403427	0.536364	0.906593	2.4298
0.9	8	0.346026	0.486747	0.902473	2.20703
0.9	9	0.285525	0.427835	0.898352	1.95552
0.9	10	0.255537	0.395722	0.89652	1.82365
1	0	0.00157233	0.224664	0.127747	0
1	1	0.515176	0.464455	0.79304	2.27478
1	2	0.561617	0.54	0.852564	2.618
1	3	0.543	0.572379	0.882326	2.71012
1	4	0.521147	0.599237	0.903846	2.77242
1	5	0.469556	0.579167	0.907509	2.64464
1	6	0.401855	0.532731	0.90522	2.41624
1	7	0.33878	0.479419	0.901557	2.17566
1	8	0.286574	0.430052	0.899267	1.96404
1	9	0.253486	0.394595	0.897436	1.81871
1	10	0.226597	0.363128	0.895604	1.69337

## Sheet: EWMA
λ	K	Youden's index	F1 score	Agreement rate	Composite_Score
0.05	0	0.426923	0.359621	0.629224	1.68441
0.05	1	0.53262	0.458655	0.775799	2.528
0.05	2	0.529292	0.511888	0.840639	2.82431
0.05	3	0.482668	0.528814	0.873059	2.86723
0.05	4	0.409954	0.504931	0.885388	2.718
0.05	5	0.319511	0.44	0.884932	2.41423
0.06	0	0.403582	0.350353	0.622374	1.60057
0.06	1	0.518752	0.457859	0.782648	2.52066
0.06	2	0.500897	0.501449	0.842922	2.75614
0.06	3	0.422743	0.498168	0.874886	2.69712
0.06	4	0.324077	0.435518	0.878082	2.39326
0.06	5	0.265719	0.389671	0.881279	2.19994
0.07	0	0.392679	0.345853	0.618265	1.55831
0.07	1	0.49607	0.451765	0.787215	2.479
0.07	2	0.45132	0.48	0.845662	2.62692
0.07	3	0.382434	0.473077	0.874886	2.57003
0.07	4	0.286834	0.402626	0.875342	2.24815
0.07	5	0.211372	0.3309	0.874429	1.95805
0.08	0	0.376096	0.339593	0.614612	1.50307
0.08	1	0.490459	0.453559	0.793151	2.48984
0.08	2	0.426094	0.474632	0.853425	2.59153
0.08	3	0.328642	0.431452	0.871233	2.37311
0.08	4	0.243912	0.362385	0.873059	2.07892
0.08	5	0.178797	0.294416	0.873059	1.81884
0.09	0	0.353766	0.330489	0.605936	1.41596
0.09	1	0.460531	0.443054	0.796804	2.42277
0.09	2	0.389442	0.456747	0.856621	2.49549
0.09	3	0.274329	0.384778	0.867123	2.16374
0.09	4	0.210293	0.327791	0.870776	1.93872
0.09	5	0.144655	0.252632	0.87032	1.66191
0.1	0	0.340284	0.325329	0.602283	1.36884
0.1	1	0.458021	0.446154	0.80274	2.44214
0.1	2	0.363103	0.441652	0.857991	2.41919
0.1	3	0.244855	0.358079	0.865753	2.04999
0.1	4	0.174617	0.288557	0.869406	1.7881
0.1	5	0.126573	0.228883	0.870776	1.58135
0.11	0	0.327325	0.320433	0.599087	1.32463
0.11	1	0.435305	0.436842	0.804566	2.38569
0.11	2	0.322759	0.411874	0.855251	2.27438
0.11	3	0.220015	0.333333	0.863014	1.94484
0.11	4	0.151867	0.261538	0.868493	1.68794
0.11	5	0.0996774	0.191549	0.86895	1.44991
0.12	0	0.322623	0.318217	0.594977	1.29878
0.12	1	0.406422	0.425824	0.809132	2.32235
0.12	2	0.292763	0.388571	0.853425	2.16503
0.12	3	0.176048	0.287703	0.859817	1.76008
0.12	4	0.130685	0.234667	0.86895	1.59521
0.12	5	0.0722593	0.151163	0.866667	1.31
0.13	0	0.3221	0.317972	0.594521	1.29591
0.13	1	0.399766	0.425952	0.814155	2.32511
0.13	2	0.250329	0.35225	0.848858	1.99764
0.13	3	0.16368	0.274699	0.862557	1.71879
0.13	4	0.119849	0.21978	0.87032	1.54895
0.13	5	0.0665803	0.141593	0.867123	1.28143
0.14	0	0.317432	0.316193	0.593151	1.27929
0.14	1	0.385341	0.4209	0.817808	2.29853
0.14	2	0.228102	0.333333	0.848402	1.91603
0.14	3	0.150232	0.259169	0.861644	1.65934
0.14	4	0.0929535	0.181818	0.868493	1.41626
0.14	5	0.0427854	0.103343	0.865297	1.15408
0.15	0	0.306529	0.311927	0.589041	1.2375
0.15	1	0.369349	0.41369	0.820091	2.26051
0.15	2	0.198628	0.306418	0.847032	1.80185
0.15	3	0.141452	0.248756	0.8621	1.62316
0.15	4	0.0789832	0.161383	0.867123	1.34463
0.15	5	0.0376289	0.0928793	0.86621	1.12611
0.16	0	0.29667	0.308162	0.585845	1.20147
0.16	1	0.348689	0.402439	0.821005	2.20135
0.16	2	0.180024	0.288747	0.847032	1.73103
0.16	3	0.122325	0.225064	0.861644	1.53795
0.16	4	0.0650129	0.140351	0.865753	1.2718
0.16	5	0.0350507	0.0875	0.866667	1.11183
0.17	0	0.286811	0.304414	0.582648	1.16547
0.17	1	0.339421	0.398754	0.823744	2.18459
0.17	2	0.162987	0.27193	0.848402	1.66907
0.17	3	0.103687	0.20155	0.858904	1.4471
0.17	4	0.0432738	0.107143	0.863014	1.15569
0.17	5	0.026271	0.0702875	0.867123	1.06208
0.18	0	0.281064	0.301887	0.577626	1.13423
0.18	1	0.307857	0.377179	0.820548	2.07154
0.18	2	0.15783	0.266667	0.849315	1.65147
0.18	3	0.0928513	0.18617	0.860274	1.39985
0.18	4	0.0334492	0.0906344	0.862557	1.10258
0.18	5	0.0278384	0.0709677	0.868493	1.07058
0.19	0	0.271205	0.298193	0.574429	1.09834
0.19	1	0.287197	0.364228	0.821461	2.00899
0.19	2	0.149573	0.257919	0.850228	1.621
0.19	3	0.0804484	0.168478	0.860274	1.34084
0.19	4	0.0272477	0.0795107	0.862557	1.06853
0.19	5	0.0216369	0.0588235	0.868493	1.03449
0.2	0	0.265492	0.296018	0.572146	1.07617
0.2	1	0.274794	0.355848	0.821461	1.96857
0.2	2	0.144416	0.252294	0.851142	1.60269
0.2	3	0.0670006	0.149171	0.859361	1.27385
0.2	4	0.0272477	0.0795107	0.862557	1.06853
0.2	5	0.0190587	0.0528053	0.86895	1.01894
0.21	0	0.260824	0.294294	0.570776	1.05967
0.21	1	0.233406	0.324873	0.817808	1.8166
0.21	2	0.13926	0.246512	0.852055	1.58407
0.21	3	0.0551202	0.130312	0.859817	1.21488
0.21	4	0.0210463	0.0681115	0.862557	1.03393
0.21	5	0.0180478	0.047138	0.870776	1.01123
0.22	0	0.258246	0.293454	0.571233	1.05445
0.22	1	0.226716	0.32069	0.820091	1.80239
0.22	2	0.112887	0.215827	0.850685	1.46828
0.22	3	0.0452955	0.114943	0.859361	1.16405
0.22	4	0.0220912	0.0685358	0.86347	1.03954
0.22	5	0.0190927	0.0474576	0.871689	1.01663
0.23	0	0.246297	0.288922	0.56621	1.00736
0.23	1	0.21069	0.308231	0.819635	1.74552
0.23	2	0.0963382	0.195599	0.849772	1.39352
0.23	3	0.0385716	0.104348	0.858904	1.12868
0.23	4	0.0158898	0.0567823	0.86347	1.00423
0.23	5	0.015992	0.0409556	0.871689	0.997724
0.24	0	0.240584	0.286781	0.563927	0.985257
0.24	1	0.196231	0.296959	0.820548	1.69817
0.24	2	0.0927491	0.19	0.852055	1.38241
0.24	3	0.0297919	0.0887574	0.859361	1.08217
0.24	4	0.0102108	0.0448718	0.863927	0.970985
0.24	5	0.015992	0.0409556	0.871689	0.997724
0.25	0	0.233304	0.284015	0.560274	0.954762
0.25	1	0.183306	0.286232	0.820091	1.65068
0.25	2	0.0912158	0.187342	0.853425	1.37832
0.25	3	0.0272137	0.0835821	0.859817	1.06829
0.25	4	0.0112557	0.0451613	0.86484	0.976325
0.25	5	0.0170369	0.0412371	0.872603	1.00305
0.26	0	0.230203	0.282949	0.560274	0.94671
0.26	1	0.178672	0.282569	0.821461	1.63866
0.26	2	0.0917382	0.187817	0.853881	1.38165
0.26	3	0.0277361	0.0838323	0.860274	1.07117
0.26	4	0.0133456	0.0457516	0.866667	0.987028
0.26	5	0.0134137	0.0344828	0.872146	0.981261
0.27	0	0.24264	0.287416	0.563014	0.987686
0.27	1	0.166269	0.271881	0.821461	1.59363
0.27	2	0.0829585	0.175711	0.854338	1.34209
0.27	3	0.0251579	0.0785498	0.860731	1.05709
0.27	4	0.0138681	0.0459016	0.867123	0.989709
0.27	5	0.0139362	0.0346021	0.872603	0.98388
0.28	0	0.237972	0.285714	0.561644	0.971221
0.28	1	0.164213	0.270169	0.822374	1.58906
0.28	2	0.0581187	0.14248	0.851598	1.22001
0.28	3	0.0189564	0.0672783	0.860731	1.02274
0.28	4	0.0102449	0.0394737	0.866667	0.968573
0.28	5	0.0108355	0.0278746	0.872603	0.964527
0.29	0	0.231214	0.283173	0.558447	0.943556
0.29	1	0.158012	0.26465	0.822374	1.56619
0.29	2	0.0488165	0.128686	0.851598	1.1747
0.29	3	0.0117101	0.0553846	0.859817	0.982387
0.29	4	0.0123347	0.04	0.868493	0.979148
0.29	5	0.0108355	0.0278746	0.872603	0.964527
0.3	0	0.221355	0.279586	0.555251	0.907881
0.3	1	0.149755	0.257198	0.823288	1.53831
0.3	2	0.0426151	0.119241	0.851598	1.144
0.3	3	0.0091318	0.0496894	0.860274	0.967476
0.3	4	0.0128572	0.0401338	0.86895	0.981796
0.3	5	0.011358	0.027972	0.873059	0.967103
